# Supplementary material for: New Insights into Key Determinants for Adenosine 1 Receptor Antagonists Selectivity Using Supervised Molecular Dynamics Simulations
Source: Biomolecules. 2020 May 7;10(5):732. doi: 10.3390/biom10050732 (PMC7278174; doi:10.3390/biom10050732)
Supplement: Supplementary file 1 [file biomolecules-10-00732-s001.zip]

Archive with 9 entries (8 files):
- biomolecules-778930-supplementary-final/
- biomolecules-778930-supplementary-final/1.mp4
- biomolecules-778930-supplementary-final/2.mp4
- biomolecules-778930-supplementary-final/3.mp4
- biomolecules-778930-supplementary-final/4.mp4
- biomolecules-778930-supplementary-final/5.mp4
- biomolecules-778930-supplementary-final/6.mp4
- biomolecules-778930-supplementary-final/7.mp4
- biomolecules-778930-supplementary-final/biomolecules-778930-Figures.pdf
